# Supplementary material for: Association Between Gestational Diabetes Mellitus and Risk of Overall and Site-Specific Cancers (Pancreatic, Liver, Thyroid, Lung): A Systematic Review and Meta-Analysis
Source: Life (Basel). 2025 May 19;15(5):808. doi: 10.3390/life15050808 (PMC12113273; doi:10.3390/life15050808)
Supplement: Supplementary file 1 [file life-15-00808-s001.zip]

Archive with 2 entries (2 files):
- Reporting Guideline Checklist.pdf
- Supplementary material.pdf
